# Supplementary material for: Analysis and novel methods for capture of normative eye-tracking data in 2.5-month old infants
Source: PLoS One. 2022 Dec 9;17(12):e0278423. doi: 10.1371/journal.pone.0278423 (PMC9733894; doi:10.1371/journal.pone.0278423)
Supplement: S1 Dataset — (XLSX) [file pone.0278423.s001.xlsx]

## Sheet: Code
	Variable	Definition
	ID	participant ID
	child age at 2m visit	age of child at 2 month visit in months
	mom age at 2m visit	age of mom at 2 month visit in years
	sex	sex of infant; 0=male, 1=female
	birthweight	birthweight_grams
	pctValidData_T1	Percent valid data during Trial 1 (0= no data collected)
	pctValidData_T2	Percent valid data during Trial 2 (0= no data collected)
	pctValidData_T3	Percent valid data during Trial 3 (0= no data collected)
	pctValidData_T4	Percent valid data during Trial 4 (0= no data collected)
	pctValidData_T5	Percent valid data during Trial 5 (0= no data collected)
	pctValidData_T6	Percent valid data during Trial 6 (0= no data collected)
	filter_metThreshold	Data met or exceeded 70%threshold for valid data across all 6 trials; 0=no, 1= yes
	nCompletedTrials	Number of Trials completed
	nTrialsAboveThreshold	Number of Trials above 70% threshold
	pctValidData_T1_thresh	Percent valid data during Trial 1
	fixDurMean_T1_thresh	Mean duration of Fixations during Trial 1
	fixNumMean_T1_thresh	Mean number of Fixations during Trial 1
	saccDurMean_T1_thresh	Mean duration of Saccades during Trial 1
	saccNumMean_T1_thresh	Mean number of Saccades during Trial 1
	saccAmpMean_T1_thresh	Mean amplitude of Saccades during Trial 1
	saccAvelMean_T1_thresh	Mean average velocity of Saccades during Trial 1
	pctValidData_T2_thresh	Percent valid data during Trial 2
	fixDurMean_T2_thresh	Mean duration of Fixations during Trial 2
	fixNumMean_T2_thresh	Mean number of Fixations during Trial 2
	saccDurMean_T2_thresh	Mean duration of Saccades during Trial 2
	saccNumMean_T2_thresh	Mean number of Saccades during Trial 2
	saccAmpMean_T2_thresh	Mean amplitude of Saccades during Trial 2
	saccAvelMean_T2_thresh	Mean average velocity of Saccades during Trial 2
	pctValidData_T3_thresh	Percent valid data during Trial 3
	fixDurMean_T3_thresh	Mean duration of Fixations during Trial 3
	fixNumMean_T3_thresh	Mean number of Fixations during Trial 3
	saccDurMean_T3_thresh	Mean duration of Saccades during Trial 3
	saccNumMean_T3_thresh	Mean number of Saccades during Trial 3
	saccAmpMean_T3_thresh	Mean amplitude of Saccades during Trial 3
	saccAvelMean_T3_thresh	Mean average velocity of Saccades during Trial 3
	pctValidData_T4_thresh	Percent valid data during Trial 4
	fixDurMean_T4_thresh	Mean duration of Fixations during Trial 4
	fixNumMean_T4_thresh	Mean number of Fixations during Trial 4
	saccDurMean_T4_thresh	Mean duration of Saccades during Trial 4
	saccNumMean_T4_thresh	Mean number of Saccades during Trial 4
	saccAmpMean_T4_thresh	Mean amplitude of Saccades during Trial 4
	saccAvelMean_T4_thresh	Mean average velocity of Saccades during Trial 4
	pctValidData_T5_thresh	Percent valid data during Trial 5
	fixDurMean_T5_thresh	Mean duration of Fixations during Trial 5
	fixNumMean_T5_thresh	Mean number of Fixations during Trial 5
	saccDurMean_T5_thresh	Mean duration of Saccades during Trial 5
	saccNumMean_T5_thresh	Mean number of Saccades during Trial 5
	saccAmpMean_T5_thresh	Mean amplitude of Saccades during Trial 5
	saccAvelMean_T5_thresh	Mean average velocity of Saccades during Trial 5
	pctValidData_T6_thresh	Percent valid data during Trial 6
	fixDurMean_T6_thresh	Mean duration of Fixations during Trial 6
	fixNumMean_T6_thresh	Mean number of Fixations during Trial 6
	saccDurMean_T6_thresh	Mean duration of Saccades during Trial 6
	saccNumMean_T6_thresh	Mean number of Saccades during Trial 6
	saccAmpMean_T6_thresh	Mean amplitude of Saccades during Trial 6
	saccAvelMean_T6_thresh	Mean average velocity of Saccades during Trial 6
	pctValidData_AllTrials	Percent of valid data collapsed across Trials
	valError_Avg_2M	Average Degree of Validation Errors; -9999= calibration attempted but not completed
	valError_Max_2M	Maximum Degree of Validation Errors; -9999= calibration attempted but not completed
	valError_Quality_2M	Categorization of Validation Quality; 1= Good, 2= Fair, 3= Poor, -9999= calibration attempted but not completed
	filter_metThreshold_hadCorrectResForAmpAndVelCalculations	Screen resolution error affecting saccade amplitude and velocity; 0= error present, 1= no error

## Sheet: Enrolled Participants
	ID	child age at 2m visit	mom age at 2m visit	sex	birthweight
	2001	2.43	29	0	3402
	2002	2.3	25	0	4990
	2003	2.27	36	0	3289
	2004	2.14	23	1	2722
	2005	2.23	39	1	3657
	2006	2.37	41	0	3572
	2007	2.37	24	1	3147
	2008	2.33	24	0	2523
	2009	2.3	31	0	3685
	2010	2.14	31	0	3600
	2011	2.07	26	1	3459
	2012	2.24	26	1	2438
	2013	2.24	26	1	4281
	2014	2.43	23	1	3118
	2015	2.2	22	0	3515
	2016	2.17	37	1	3232
	2017	2.1	30	0	3260
	2018	2.37	36	1	2920
	2019	2.27	36	1	3430
	2021	2.37	40	0	3770
	2022	2.3	32	0	3232
	2023	2.47	22	0	3062
	2024	2.37	27	0	3657
	2025	2.07	26	0	2863
	2026	2.23	27	1	3345
	2028	2.14	30	1	3714
	2029	2.23	28	0	3317
	2030	2.46	21	0	2778
	2031	2	26	0	2835
	2032	2	42	0	3430
	2033	2.17	29	0	2977
	2034	2.33	34	1	3359
	2035	2.53	21	0	3203
	2036	2.27	24	1	3544
	2037	3.38	33	1	3374
	2038	2.96	21	0	2863
	2039	2.83	27	0	3345
	2040	2.76	24	0	2920
	2041	2.79	28	0	4423
	2042	2.79	23	1	3742
	2043	2.86	23	0	3374
	2044	2.92	33	1	4026
	2045	2.37	32	0	3657
	2046	3.09	28	1	4082
	2047	3.29	26	1	3345
	2048	3.15	22	0	2580
	2049	2.7	24	1	2551
	2051	2.99	37	0	3430
	2052	3.02	37	0	3742
	2053	3.09	24	1	3488
	2054	2.92	29	0	3348
	2055	2.66	41	1	2963
	2056	2.43	28	1	3544
	2057	2.73	25	0	4536

## Sheet: Attempted Eye-Tracking
		ID	pctValidData_T1	pctValidData_T2	pctValidData_T3	pctValidData_T4	pctValidData_T5	pctValidData_T6	filter_metThreshold	nCompletedTrials	nTrialsAboveThreshold
		2001	24.08	24	7.94	60.04	87.19	50.38	0	6	1
		2002	98.74	92.63	81.2	92.52	95.37	75.21	1	6	6
		2003	94.44	97.88	92.45	90.06	93.74	84.49	1	6	6
		2004	29.2	50.16	69	64	56.81	23.94	0	6	0
		2005	69.01	87.54	85.7	77.25	80.15	90.59	0	6	5
		2006	94.6	87.12	86.05	90.13	80.1	62.81	0	6	5
		2007	51.17	79.41	78.35	88.24	96.63	93.25	0	6	5
		2008	82.91	92.18	75.09	85.51	47.9	56.07	0	6	4
		2009	53.09	57.95	45.99	81.82	79	67.7	0	6	2
		2010	99.75	82.21	88.78	99.89	94.54	51.19	0	6	5
		2011	45.4	100	95.78	74.86	82.07	92.42	0	6	5
		2012	99.67	93.61	75.34	34.2	54.36	42.12	0	6	3
		2013	57.66	76.69	80.36	53.71	68.05	68.15	0	6	2
		2014	91.28	98.16	98.46	99.32	99.26	100	1	6	6
		2015	94.14	99.75	98.8	97.9	95.52	93.48	1	6	6
		2016	98.69	63.51	77.3	98.52	83.45	48.09	0	6	4
		2017	99.83	99.99	97.25	97.19	94.62	74.58	1	6	6
		2018	99.77	95.94	99.15	97.9	99.61	93.6	1	6	6
		2019	99.54	77.3	88.8	99.24	91.08	91.75	1	6	6
		2021	100	97.36	100	98.88	99.77	99.4	1	6	6
		2022	74.71	79.86	41.66	54.51	0	0	0	4	2
		2023	88.78	87.64	68.4	79.33	99.84	99.32	0	6	5
		2024	98.29	99.87	100	99.91	97.8	97.46	1	6	6
		2025	97.21	98.42	93.6	91.48	89.64	90.58	1	6	6
		2026	94.7	95.44	99.35	83.95	23.2	90.68	0	6	5
		2028	90.88	93.12	94.54	81.7	63.41	48.18	0	6	4
		2029	100	93.23	97.03	99.52	43.83	80.72	0	6	5
		2030	74.54	86.37	89.3	86	74.68	76.87	1	6	6
		2031	87.39	70.72	80.47	84.82	79.91	84.92	1	6	6
		2032	100	99.31	99.09	96.97	91.65	94.58	1	6	6
		2033	0	0	0	0	0	0	0	0	0
		2034	97.3	87.69	96.77	90.32	93.87	93.54	1	6	6
		2035	92.17	95.66	72.98	79.76	90.47	75.06	1	6	6
		2036	88.87	83.48	98.9	99.73	99.5	99.58	1	6	6
		2037	98.41	99.72	98.47	95.81	99.8	99.91	1	6	6
		2038	83.19	78.09	82.81	87.17	66.96	65.96	0	6	4
		2039	82.7	91.12	71.75	75.8	86.74	86.07	1	6	6
		2040	99.87	99.45	99.89	99.62	93.97	100	1	6	6
		2041	0	0	0	0	0	0	0	0	0
		2042	100	100	99.67	100	99.35	99.64	1	6	6
		2043	100	88.86	94.67	94.34	97.67	96.06	1	6	6
		2044	100	81.2	99.82	94.59	100	98.7	1	6	6
		2045	98.91	97.91	99.08	99.1	99.71	95.06	1	6	6
		2046	98.27	90.84	94.8	80.08	84.08	86.51	1	6	6
		2047	98.84	100	94.3	96.2	97.3	100	1	6	6
		2048	98.38	99.89	97.39	97.22	97.69	95.52	1	6	6
		2049	0	0	0	0	0	0	0	0	0
		2051	100	99.86	96.66	99.78	100	99.96	1	6	6
		2052	100	99.42	100	98.66	96.14	100	1	6	6
		2053	89.02	94.4	99.54	98.84	90.2	97.08	1	6	6
		2054	98.15	99.82	99.12	100	97.89	95.98	1	6	6
		2055	94.82	90.82	94.52	83.77	78.97	79.74	1	6	6
		2056	76.4	76.47	70.92	69.79	69.52	71.67	0	6	4
		2057	97.45	100	95.07	76.73	97.82	83.64	1	6	6

## Sheet: Thresholded Data
		ID	pctValidData_T1_thresh	fixDurMean_T1_thresh	fixNumMean_T1_thresh	saccDurMean_T1_thresh	saccNumMean_T1_thresh	saccAmpMean_T1_thresh	saccAvelMean_T1_thresh	pctValidData_T2_thresh	fixDurMean_T2_thresh	fixNumMean_T2_thresh	saccDurMean_T2_thresh	saccNumMean_T2_thresh	saccAmpMean_T2_thresh	saccAvelMean_T2_thresh	pctValidData_T3_thresh	fixDurMean_T3_thresh	fixNumMean_T3_thresh	saccDurMean_T3_thresh	saccNumMean_T3_thresh	saccAmpMean_T3_thresh	saccAvelMean_T3_thresh	pctValidData_T4_thresh	fixDurMean_T4_thresh	fixNumMean_T4_thresh	saccDurMean_T4_thresh	saccNumMean_T4_thresh	saccAmpMean_T4_thresh	saccAvelMean_T4_thresh	pctValidData_T5_thresh	fixDurMean_T5_thresh	fixNumMean_T5_thresh	saccDurMean_T5_thresh	saccNumMean_T5_thresh	saccAmpMean_T5_thresh	saccAvelMean_T5_thresh	pctValidData_T6_thresh	fixDurMean_T6_thresh	fixNumMean_T6_thresh	saccDurMean_T6_thresh	saccNumMean_T6_thresh	saccAmpMean_T6_thresh	saccAvelMean_T6_thresh	pctValidData_AllTrials	pctValidData_RetainedTrials	valError_Avg_2M	valError_Max_2M	valError_Quality_2M
		2002	98.74	133.72	77	88.9	78	4.37	68.72	92.63	158.41	106	93.04	107	6.24	98.64	81.2	127.93	94	109.36	93	5.66	56.08	92.52	231.9	87	67.19	87	5.24	113.36	95.37	225.28	78	88.72	78	6.81	98.07	75.21	120.13	93	103.3	93	6.73	82.98	89.28	89.28	-9999	-9999	-9999
		2003	94.44	137.87	56	83.47	55	9.96	207.12	97.88	187.14	12	68.8	12	9.02	191.77	92.45	132.76	93	87.9	94	5.85	91.72	90.06	258.24	78	82.49	77	10.28	210.8	93.74	268.65	44	87.2	43	8.04	153.78	84.49	205.96	61	95.88	60	7.01	128.3	92.18	92.18	-9999	-9999	-9999
		2014	91.28	107.83	141	80.66	140	4.27	59.81	98.16	124.21	196	57.45	197	2.79	67.63	98.46	137.78	145	67.03	145	4.49	71.1	99.32	181.32	152	64.34	152	4.2	80.79	99.26	266.03	137	44.08	137	3.46	89.2	100	286.33	138	27.09	138	2.39	89.4	97.75	97.75	1.33	1.54	2
		2015	94.14	423.71	75	36.27	75	4.36	121.54	99.75	453.3	76	34.53	76	4.4	129.91	98.8	462.32	81	32.25	81	4.47	133.03	97.9	464.76	72	48.19	72	5.69	149.23	95.52	405.23	78	37.11	78	4.73	133.31	93.48	431.42	81	40.88	82	5.12	136.52	96.6	96.6	3.46	4.05	3
		2017	99.83	307.48	109	33.83	109	3.52	105.14	99.99	508.2	76	27.89	76	3.68	122.27	97.25	485.36	79	30.28	80	2.93	105.12	97.19	481.76	72	28.73	73	4.07	125.86	94.62	445.17	90	31.05	90	4.38	132.9	74.58	275.71	84	33.92	85	4.11	118.13	93.91	93.91	2.19	3.95	3
		2018	99.77	592.7	50	24.16	50	2.34	92.93	95.94	511.06	68	32.49	68	4.74	114.26	99.15	509.73	77	30.03	77	3.07	101.23	97.9	550.81	70	26.14	70	3.42	110.1	99.61	570.94	67	27.15	67	2.82	96.36	93.6	523.67	65	34.06	65	3.08	89.61	97.66	97.66	1.25	1.68	2
		2019	99.54	557.46	67	25.33	67	3.06	106.14	77.3	540.33	52	42.72	52	3.89	101.9	88.8	408.8	94	36.7	94	3.87	113.63	99.24	173.94	165	54.94	164	2.75	66.14	91.08	323.23	94	51.42	93	4.04	97.67	91.75	548.9	63	28.35	63	3.13	111.17	91.29	91.29	3.17	3.51	3
		2021	100	528.1	29	27.1	29	3.77	128.26	97.36	507.91	52	32.04	52	3.97	119.87	100	678.56	44	26.45	44	3.21	115.59	98.88	520.43	45	31.45	45	4.34	134.84	99.77	690.85	37	32.7	37	4.09	127.46	99.4	576.21	46	25.38	46	3.16	116.68	99.24	99.24	1.5	1.87	3
		2024	98.29	372.4	103	53.05	103	3.64	82.38	99.87	552	67	29.1	67	3.35	107.86	100	673.18	57	24.42	57	2.56	95.17	99.91	601.81	67	34.27	67	4.57	127.35	97.8	462.53	76	50.76	76	4.44	106.02	97.46	450.73	85	46.28	86	4.92	109.85	98.89	98.89	0.95	1.57	2
		2025	97.21	490.82	78	38.64	78	5.14	128.5	98.42	498.92	69	33.45	69	3.89	113.65	93.6	521.02	57	50.15	57	5.17	121.31	91.48	411.07	92	46.25	92	6.67	145.92	89.64	553.39	64	36.41	64	6.15	135.09	90.58	499.62	72	52.06	72	5.94	137.91	93.49	93.49	3.4	5.43	3
		2030	74.54	465.07	63	34.07	63	2.32	82.25	86.37	543.92	58	48.04	58	2.55	71.05	89.3	481.13	39	36.47	38	3.13	87.58	86	403.69	57	29.68	57	2.05	74.19	74.68	367.78	60	29.38	60	1.78	64.9	76.87	512.45	64	47.93	64	2.76	74.62	81.29	81.29	0.52	1.09	1
		2031	87.39	525.22	68	25.59	68	3.64	125.15	70.72	403.32	74	28.44	74	3.88	118.07	80.47	503.69	62	36.41	61	5.13	140.85	84.82	417.64	85	36.25	85	5.01	137.82	79.91	426.79	66	35.59	65	5.83	148.1	84.92	492.09	70	39.68	70	6.35	165.03	81.37	81.37	0.54	0.88	1
		2032	100	473.54	48	30.5	48	4.75	130.62	99.31	482.32	67	31.67	67	4.84	134.12	99.09	504	59	45.83	59	5.67	132.26	96.97	135.23	182	70.44	183	5	85.65	91.65	157.06	147	74.29	147	4.2	69.58	94.58	521.82	59	34.9	59	4.61	146.86	96.93	96.93	0.73	1	1
		2034	97.3	512.37	79	27.97	80	3.51	115.51	87.69	414.12	88	34.24	89	3.92	107.93	96.77	153.55	200	61.57	199	3.16	65.69	90.32	366.38	101	47.04	101	3.68	98.89	93.87	472.68	83	26.72	83	3.66	128.09	93.54	437.41	98	38	98	2.6	83.66	93.25	93.25	2.46	3.17	3
		2035	92.17	503.38	62	43.09	61	4.11	116.39	95.66	549.27	59	42.35	59	3.58	112.73	72.98	547.49	56	40.56	57	3.39	98.44	79.76	479.06	71	47.71	70	3.79	99.4	90.47	445.51	63	34.17	63	4.12	118.98	75.06	627.51	47	45.51	47	4.14	125.72	84.35	84.35	0.71	0.9	1
		2036	88.87	350.25	79	33.64	79	1.94	63.97	83.48	354.26	62	36.8	62	2.24	70.04	98.9	266.19	136	46.73	137	2.52	65.19	99.73	249.5	147	46.54	147	2.12	62.78	99.5	342.09	98	54.93	99	2.4	67.1	99.58	277.05	130	52.31	130	4.25	99.5	95.01	95.01	1.35	1.7	2
		2037	98.41	392.55	110	40.53	110	4.7	134.31	99.72	386.82	105	29.09	106	3.84	129.12	98.47	458.95	93	32.41	93	4.25	132.22	95.81	433.5	94	34.11	94	4.62	134.56	99.8	427.2	94	32.83	94	4.89	139.93	99.91	427	102	32.67	102	4.5	132.1	98.69	98.69	0.83	0.92	1
		2039	82.7	339.71	87	49.56	87	7.09	162.95	91.12	475.55	70	64.25	71	6.32	121.64	71.75	406.51	53	64.72	52	3.56	76.14	75.8	281.57	100	60.61	100	6.11	144.77	86.74	351.43	99	49.32	99	4.71	107.64	86.07	403.59	75	71.21	75	3.09	83.27	82.36	82.36	0.97	1.05	1
		2040	99.87	566.47	62	32.39	62	4.32	126.85	99.45	597.78	55	29.59	55	3.21	104.87	99.89	388.78	93	32.49	93	2.93	95.47	99.62	340.48	109	42.28	109	3.01	84.1	93.97	360.1	70	45.94	71	3.74	97.5	100	259.72	121	41.26	122	3.12	90.98	98.8	98.8	1.05	1.26	2
		2042	100	614.54	50	25.92	50	3.16	104.84	100	463.01	78	40.32	79	4.16	109.45	99.67	582.95	52	31.45	51	3.22	108.56	100	640.67	50	29.72	50	3.51	117.97	99.35	581.83	57	26.95	57	3.22	108.07	99.64	560.64	57	33.09	57	4.41	126.01	99.78	99.78	0.93	1.56	2
		2043	100	534.83	81	29.06	81	3.6	123.64	88.86	470.68	78	36.2	79	3.58	105.36	94.67	520.84	77	35.06	76	4	119.89	94.34	425.94	96	36.27	96	4.74	127.51	97.67	458.14	86	50.77	86	5.25	127.23	96.06	428.77	81	43.23	81	4.36	122.21	95.27	95.27	1.12	2.16	3
		2044	100	314.14	133	43.44	133	5.6	139.37	81.2	212.38	138	61.22	138	5.11	97.49	99.82	539.97	69	27.48	69	2.91	104.45	94.59	487.35	74	33.11	74	3.33	117.64	100	500.26	75	31.95	75	4	119.23	98.7	381.64	112	36.56	112	4.11	119.96	95.72	95.72	0.75	0.98	1
		2045	98.91	598.6	55	25.74	54	3.04	112.24	97.91	595.93	60	36.17	60	3.88	120.57	99.08	613.16	52	28.71	52	3.73	125.92	99.1	461.77	76	53.87	76	5.74	141.99	99.71	765.56	55	32.68	56	3.78	126.69	95.06	529.5	57	34.29	58	3.7	122.18	98.3	98.3	0.53	0.91	1
		2046	98.27	538.56	69	44.18	69	5.28	146.97	90.84	526.31	52	34.44	52	4.16	125.83	94.8	394.38	98	39.92	98	4.98	128.72	80.08	557.13	53	36.69	53	5.42	153.41	84.08	488.06	71	39.39	70	4.54	120.84	86.51	535	65	38.92	64	5.46	139.15	89.1	89.1	0.64	1.05	1
		2047	98.84	493.13	67	32.03	67	3.9	113.6	100	612.2	66	26.82	66	3.19	108.09	94.3	544.72	67	34.53	67	4.26	113.04	96.2	520.27	77	35.26	77	3.87	120	97.3	488.79	79	42.13	79	3.69	110.01	100	575.49	74	37.41	74	6.04	155.47	97.77	97.77	0.79	1.34	1
		2048	98.38	520.62	55	32.33	55	2.55	90.46	99.89	564.86	59	24.83	60	2.7	104.29	97.39	581.97	64	35.62	65	3.64	107.32	97.22	519.32	60	30.55	60	4.1	115.25	97.69	552.56	59	31.45	59	3.19	107.04	95.52	571.28	64	39.7	64	4.79	123.45	97.68	97.68	0.71	0.76	1
		2051	100	299.65	121	58.38	121	5.08	96.91	99.86	275.29	134	59.66	134	5.1	88.34	96.66	302.19	98	57.96	97	4.08	84.44	99.78	414.25	106	41.11	106	5.3	140.52	100	333.98	123	47.85	123	6.84	158.67	99.96	441.62	77	40.08	78	5.01	131.5	99.38	99.38	0.78	1.28	1
		2052	100	548.29	58	30.76	58	4.96	146.27	99.42	553.33	66	30.28	66	4.91	146.89	100	538.75	82	33.17	82	6.36	178.67	98.66	567.94	69	33.68	69	5.12	152.77	96.14	637.72	61	33.9	61	5.55	165.95	100	590.81	55	31.78	55	5.39	153.9	99.04	99.04	0.93	0.99	1
		2053	89.02	452.42	68	30.69	68	3.39	101.89	94.4	617.62	59	33.76	59	3.78	121.28	99.54	582.7	49	33.96	50	4.38	133.8	98.84	656.67	50	30.82	50	3.83	128.27	90.2	453.46	69	36.69	69	5.52	152.43	97.08	436.44	65	39.51	65	4.31	126.92	94.85	94.85	1.23	1.66	2
		2054	98.15	287.88	101	65.37	101	4.51	78.16	99.82	130.63	229	70.2	228	4.33	78.84	99.12	175.19	182	57.39	182	3.56	71.81	100	296.79	90	59.6	90	4.74	94.63	97.89	189.42	157	59.18	158	4.53	92.32	95.98	133.63	219	72.35	218	6.93	122.64	98.49	98.49	2.84	3.72	3
		2055	94.82	665.03	45	27.71	45	3.3	100.22	90.82	501.71	62	41.18	62	2.67	94.94	94.52	447.88	59	39.81	58	3.55	91.14	83.77	423.87	18	42.77	18	6.7	112.67	78.97	384.35	29	31.33	30	3.5	101.51	79.74	416.21	78	54.7	78	3.33	97.04	87.11	87.11	1.36	1.63	2
		2057	97.45	431.38	91	31.91	91	4.2	131.61	100	510.59	69	29.45	69	4.53	140.83	95.07	419.33	99	37.45	99	5.19	142.17	76.73	289.69	100	38.2	99	4.49	117.1	97.82	406.86	106	34.96	107	4.52	138.56	83.64	285.2	124	51.86	123	3.61	105	91.79	91.79	0.67	1.04	1
[truncated: 1 more columns]
